# Supplementary material for: In Silico Prediction for Intestinal Absorption and Brain Penetration of Chemical Pesticides in Humans
Source: Int J Environ Res Public Health. 2017 Jun 30;14(7):708. doi: 10.3390/ijerph14070708 (PMC5551146; doi:10.3390/ijerph14070708)
Supplement: Supplementary file 1 [file ijerph-14-00708-s001.zip]

Archive with 3 entries (3 files):
- Figure S1.pdf
- Table S1.xlsx
- Table S2.xlsx
