# Supplementary material for: In Silico Prediction for Intestinal Absorption and Brain Penetration of Chemical Pesticides in Humans
Source: Int J Environ Res Public Health. 2017 Jun 30;14(7):708. doi: 10.3390/ijerph14070708 (PMC5551146; doi:10.3390/ijerph14070708)
Supplement: Supplementary file 1 [file ijerph-14-00708-s001.zip › Table S1.xlsx]

## Sheet: All pesticides (n=338)
Table S1: Pesticides-dataset
Substance	Family	Canonical SMILES	Formula	Molecular Weight (g/mol)	Number of Heavy atoms	Number of Aromatic heavy atoms	Fraction Csp3	Number of Rotatable bonds	Number of H-bond acceptors	Number of H-bond donors	Molar Refractivity	Topological Polar Surface Area (TPSA) (Å²)	XLOGP3	WLOGP	Silicos-IT LogSw	Mean atomic van der Waals volume	Mean atomic polarizability	Number of nitrogen and oxygen atoms	Gastro-intestinal absorption prediction	Blood brain barrier permeation prediction
Abamectin	Miscellaneous	CO[C@H]1C[C@H](O[C@H]2[C@@H](C)/C=C/C=C/3\CO[C@H]4[C@]3(O)[C@@H](C=C([C@H]4O)C)C(=O)O[C@H]3C[C@@H](C/C=C/2\C)O[C@]2(C3)C=C[C@@H]([C@H](O2)[C@H](CC)C)C)O[C@H]([C@@H]1O[C@H]1C[C@H](OC)[C@H]([C@@H](O1)C)O)C	C48H72O14	873.08	62	0	0.77	8	14	3	230.29	170.06	3.84	5.38	-3.42	0.574	0.61	14	Low	No
Acephate	Organophosphorus compound	COP(=O)(NC(=O)C)SC	C4H10NO3PS	183.17	10	0	0.75	4	3	1	41.68	90.51	-0.85	1.24	-0.91	0.596	0.675	4	High	No
Acetamiprid	Miscellaneous	N#CN=C(N(Cc1ccc(nc1)Cl)C)C	C10H11ClN4	222.67	15	6	0.3	3	3	0	59.77	52.28	1.44	1.91	-3.34	0.655	0.689	4	High	Yes
Alanycarb	Carbamate	CCOC(=O)CCN(SN(C(=O)O/N=C(\SC)/C)C)Cc1ccccc1	C17H25N3O4S2	399.53	26	6	0.47	13	6	0	107.1	122.04	3.43	3.62	-3.85	0.61	0.657	7	High	No
Aldicarb	Carbamate	CNC(=O)O/N=C/C(SC)(C)C	C7H14N2O2S	190.26	12	0	0.71	5	3	1	51.55	75.99	1.13	1.47	-1.43	0.57	0.621	4	High	No
Aldoxycarb	Carbamate	CNC(=O)O/N=C/C(S(=O)(=O)C)(C)C	C7H14N2O4S	222.26	14	0	0.71	5	5	1	52.93	93.21	-0.57	1.23	-1.25	0.58	0.609	6	High	No
Aldrin	Organochlorine	ClC1=C(Cl)C2(C(C1(Cl)C1C2C2CC1C=C2)(Cl)Cl)Cl	C12H8Cl6	364.91	18	0	0.67	0	0	0	79.28	0	6.5	5.27	-5.39	0.794	0.865	0	Low	No
Allethrin	Pyrethroid	C=CCC1=C(C)C(CC1=O)OC(=O)C1C(C1(C)C)C=C(C)C	C19H26O3	302.41	22	0	0.58	6	3	0	89.02	43.37	4.78	4	-3.81	0.583	0.63	3	High	Yes
Allyxycarb	Carbamate	C=CCN(c1c(C)cc(cc1C)OC(=O)NC)CC=C	C16H22N2O2	274.36	20	6	0.31	8	2	1	83.55	41.57	3.85	3.2	-4.34	0.589	0.632	4	High	Yes
Alpha-chlorohydrin	Organochlorine	OCC(CCl)O	C3H7ClO2	110.54	6	0	1	2	2	2	23.65	40.46	-0.49	-0.42	-0.14	0.566	0.601	2	High	No
Ametryne	Triazine	CCNc1nc(NC(C)C)nc(n1)SC	C9H17N5S	227.33	15	6	0.67	5	3	2	64.58	88.03	2.98	1.46	-3.5	0.577	0.633	5	High	No
Aminocarb	Carbamate	CNC(=O)Oc1ccc(c(c1)C)N(C)C	C11H16N2O2	208.26	15	6	0.36	4	2	1	60.3	41.57	1.9	1.78	-3.03	0.586	0.621	4	High	Yes
Amitraz	Miscellaneous	CN(C=Nc1ccc(cc1C)C)C=Nc1ccc(cc1C)C	C19H23N3	293.41	22	12	0.26	4	2	0	96.75	27.96	5.5	4.87	-6.37	0.607	0.658	3	High	Yes
Anilazine	Triazine	Clc1nc(nc(n1)Cl)Nc1ccccc1Cl	C9H5Cl3N4	275.52	16	12	0	2	3	1	64.4	50.7	3	3.58	-5.7	0.792	0.815	4	High	Yes
Aroclor 1260	Organochlorine	Clc1cc(cc(c1Cl)Cl)c1cc(Cl)c(c(c1)Cl)Cl	C12H4Cl6	360.88	18	12	0	1	0	0	81.94	0	7.41	7.27	-8.56	0.891	0.952	0	Low	No
Asulam	Carbamate	COC(=O)NS(=O)(=O)c1ccc(cc1)N	C8H10N2O4S	230.24	15	6	0.12	4	4	2	53.22	106.87	-0.27	1.4	-2.1	0.648	0.661	6	High	No
Atraton	Triazine	CCNc1nc(NC(C)C)nc(n1)OC	C9H17N5O	211.26	15	6	0.67	5	4	2	59.35	71.96	2.69	0.75	-3.13	0.562	0.595	6	High	No
Atrazine	Triazine	CCNc1nc(NC(C)C)nc(n1)Cl	C8H14ClN5	215.68	14	6	0.62	4	3	2	57.87	62.73	2.61	1.4	-3.62	0.592	0.632	5	High	Yes
Azadirachtin	Miscellaneous	CC=C(C(=O)OC1CC(OC(=O)C)C2(C3C41COC(C4C(C)(C(C3OC2)O)C12OC2(C)C2CC1OC1C2(O)C=CO1)(O)C(=O)OC)C(=O)OC)C	C35H44O16	720.71	51	0	0.77	10	16	3	165.92	215.34	1.09	-0.2	-1.4	0.611	0.621	16	Low	No
Azamethiphos	Organophosphorus compound	COP(=O)(SCn1c(=O)oc2c1ncc(c2)Cl)OC	C9H10ClN2O5PS	324.68	19	9	0.33	5	6	0	72.58	118.67	1.05	2.58	-3	0.696	0.734	7	High	No
Azinphos-methyl	Organophosphorus compound	COP(=S)(SCn1nnc2c(c1=O)cccc2)OC	C10H12N3O3PS2	317.32	19	10	0.3	5	5	0	80	133.44	2.75	2.5	-3.01	0.682	0.747	6	High	No
Aziprotryne	Triazine	[N-]=[N+]=Nc1nc(NC(C)C)nc(n1)SC	C7H11N7S	225.27	15	6	0.57	4	6	1	56.01	125.75	3	2.16	-2.81	0.63	0.662	7	High	No
Barban	Carbamate	ClCC#CCOC(=O)Nc1cccc(c1)Cl	C11H9Cl2NO2	258.1	16	6	0.18	4	2	1	64.62	38.33	3.23	3.02	-4.27	0.71	0.738	3	High	Yes
Barthrin	Pyrethroid	O=C(C1C(C1(C)C)C=C(C)C)OCc1cc2OCOc2cc1Cl	C18H21ClO4	336.81	23	6	0.5	5	4	0	88.99	44.76	4.74	4.2	-4.83	0.625	0.66	4	High	Yes
Bendiocarb	Carbamate	CNC(=O)Oc1cccc2c1OC(O2)(C)C	C11H13NO4	223.23	16	6	0.36	3	4	1	56.85	56.79	1.7	1.91	-3.05	0.622	0.634	5	High	Yes
Benfuracarb	Carbamate	CCOC(=O)CCN(C(C)C)SN(C(=O)Oc1cccc2c1OC(C2)(C)C)C	C20H30N2O5S	410.53	28	6	0.6	11	6	0	110.45	93.61	4.3	4.06	-4.34	0.589	0.631	7	High	No
Bensulide	Organophosphorus compound	CC(OP(=S)(OC(C)C)SCCNS(=O)(=O)c1ccccc1)C	C14H24NO4PS3	397.51	23	6	0.57	10	5	1	101.32	140.21	4.2	5.5	-4.57	0.61	0.693	5	Low	No
Benthiavalicarb	Carbamate	OC(=O)N[C@H](C(=O)N[C@@H](c1nc2c(s1)cc(cc2)F)C)C(C)C	C15H18FN3O3S	339.39	23	9	0.4	7	5	3	86.16	119.56	2.82	3	-3.95	0.634	0.66	6	High	No
Bifenthrin	Pyrethroid	O=C(C1C(C1(C)C)C=C(C(F)(F)F)Cl)OCc1cccc(c1C)c1ccccc1	C23H22ClF3O2	422.87	29	12	0.35	7	5	0	108.5	26.3	6	7.77	-8.02	0.652	0.676	2	Low	No
Bioethanomethrin	Pyrethroid	O=C(C1C(C1(C)C)C=C1CCCC1)OCc1coc(c1)Cc1ccccc1	C24H28O3	364.48	27	11	0.46	7	3	0	107.13	39.44	6.15	5.53	-7.13	0.609	0.655	3	High	Yes
Bioresmethrin	Pyrethroid	CC(=C[C@@H]1[C@H](C1(C)C)C(=O)OCc1coc(c1)Cc1ccccc1)C	C22H26O3	338.44	25	11	0.41	7	3	0	99.63	39.44	6.14	5	-6.59	0.608	0.652	3	High	Yes
Bomyl	Organophosphorus compound	COC(=O)C/C(=C/C(=O)OC)/OP(=O)(OC)OC	C9H15O8P	282.18	18	0	0.56	9	8	0	59.39	107.17	0.62	1.02	-0.54	0.602	0.618	8	High	No
Brofluthrinate	Pyrethroid	N#CC(c1cccc(c1)Oc1ccc(cc1)Br)OC(=O)C(c1ccc(cc1)OC(F)F)C(C)C	C26H22BrF2NO4	530.36	34	18	0.23	10	7	0	126.58	68.55	6.89	7.91	-8.85	0.678	0.7	5	Low	No
Bromocyclen	Organochlorine	BrCC1CC2(C(C1(Cl)C(=C2Cl)Cl)(Cl)Cl)Cl	C8H5BrCl6	393.75	15	0	0.75	1	0	0	72.63	0	5.9	5.23	-6.41	0.858	0.953	0	Low	No
Bromophos	Organophosphorus compound	COP(=S)(Oc1cc(Cl)c(cc1Cl)Br)OC	C8H8BrCl2O3PS	366	16	6	0.25	4	3	0	73.2	69.59	5.21	5.3	-4.65	0.754	0.847	3	High	No
Bromophos-ethyl	Organophosphorus compound	CCOP(=S)(Oc1cc(Cl)c(cc1Cl)Br)OCC	C10H12BrCl2O3PS	394.05	18	6	0.4	6	3	0	82.81	69.59	6.15	6.08	-5.43	0.705	0.795	3	High	No
Bufencarb	Carbamate	CCCC(c1cccc(c1)OC(=O)NC)C	C13H19NO2	221.3	16	6	0.46	6	2	1	65.33	38.33	3.71	3.31	-4.17	0.577	0.622	3	High	Yes
Buprofezin	Miscellaneous	CC(N1C(=NC(C)(C)C)SCN(C1=O)c1ccccc1)C	C16H23N3OS	305.44	21	6	0.5	3	2	0	98.64	61.21	4.3	3.42	-3.95	0.596	0.653	4	High	Yes
Butacarb	Carbamate	CNC(=O)Oc1cc(cc(c1)C(C)(C)C)C(C)(C)C	C16H25NO2	263.38	19	6	0.56	5	2	1	79.67	38.33	4.66	4	-4.95	0.563	0.615	3	High	Yes
Butocarboxim	Carbamate	CSC(C(=NOC(=O)NC)C)C	C7H14N2O2S	190.26	12	0	0.71	5	3	1	51.51	75.99	1.1	1.47	-1.43	0.57	0.621	4	High	No
Butoxycarboxim	Carbamate	CNC(=O)O/N=C(/C(S(=O)(=O)C)C)\C	C7H14N2O4S	222.26	14	0	0.71	5	5	1	52.89	93.21	-0.05	1.23	-1.25	0.58	0.609	6	High	No
Butylate	Carbamate	CCSC(=O)N(CC(C)C)CC(C)C	C11H23NOS	217.37	14	0	0.91	7	1	0	66.07	45.61	4.15	3.47	-2.53	0.533	0.608	2	High	Yes
Cadusafos	Organophosphorus compound	CCOP(=O)(SC(CC)C)SC(CC)C	C10H23O2PS2	270.39	15	0	1	8	2	0	75.11	86.71	3.9	5.19	-3.11	0.554	0.659	2	High	No
Camphechlor	Organochlorine	ClCC12C(Cl)C(C(C2(CCl)C(Cl)Cl)CC1(Cl)Cl)Cl	C10H10Cl8	413.81	18	0	1	3	0	0	83.84	0	5.78	5.66	-6.79	0.763	0.847	0	Low	No
Carbanolate	Carbamate	CNC(=O)Oc1cc(C)c(cc1Cl)C	C10H12ClNO2	213.66	14	6	0.3	3	2	1	56.07	38.33	2.74	2.67	-3.92	0.632	0.667	3	High	Yes
Carbaryl	Carbamate	CNC(=O)Oc1cccc2c1cccc2	C12H11NO2	201.22	15	10	0.08	3	2	1	58.64	38.33	2.36	2.56	-4.21	0.657	0.682	3	High	Yes
Carbofuran	Carbamate	CNC(=O)Oc1cccc2c1OC(C2)(C)C	C12H15NO3	221.25	16	6	0.42	3	3	1	60.13	47.56	2.32	2.12	-3.59	0.608	0.635	4	High	Yes
Carbophenothion	Organophosphorus compound	CCOP(=S)(OCC)SCSc1ccc(cc1)Cl	C11H16ClO2PS3	342.87	18	6	0.45	8	2	0	87.73	110.96	5.33	6.07	-4.89	0.661	0.772	2	Low	No
Carbosulfan	Carbamate	CCCCN(SN(C(=O)Oc1cccc2c1OC(C2)(C)C)C)CCCC	C20H32N2O3S	380.54	26	6	0.65	11	4	0	109.16	67.31	5.81	5.3	-5.45	0.574	0.628	5	High	No
Chlorantraniliprole	Miscellaneous	CNC(=O)c1cc(Cl)cc(c1NC(=O)c1cc(nn1c1ncccc1Cl)Br)C	C18H14BrCl2N5O2	483.15	28	17	0.11	6	4	2	111.26	88.91	4.8	4.07	-7.77	0.723	0.752	7	High	No
Chlorazine	Triazine	CCN(c1nc(nc(n1)Cl)N(CC)CC)CC	C11H20ClN5	257.76	17	6	0.73	6	3	0	72.48	45.15	4.69	2.22	-3.74	0.572	0.621	5	High	Yes
Chlorbicyclen	Organochlorine	ClCC1C(CCl)C2(C(C1(Cl)C(=C2Cl)Cl)(Cl)Cl)Cl	C9H6Cl8	397.77	17	0	0.78	2	0	0	79.16	0	4.68	5.54	-6.96	0.839	0.921	0	Low	No
Chlordane	Organochlorine	ClC1CC2C(C1Cl)C1(C(C2(Cl)C(=C1Cl)Cl)(Cl)Cl)Cl	C10H6Cl8	409.78	18	0	0.8	0	0	0	81.85	0	6.16	5.68	-6.5	0.846	0.925	0	Low	No
Chlordecone	Organochlorine	O=C1C2(Cl)C3(C4(C1(Cl)C1(C2(C3(Cl)C(C41Cl)(Cl)Cl)Cl)Cl)Cl)Cl	C10Cl10O	490.64	21	0	0.9	0	1	0	88.12	17.07	5.41	4.62	-8.41	1.03	1.088	1	High	Yes
Chlorendic Acid	Organochlorine	OC(=O)C1C(C(=O)O)C2(C(C1(Cl)C(=C2Cl)Cl)(Cl)Cl)Cl	C9H4Cl6O4	388.84	19	0	0.56	2	4	2	73.11	74.6	2.05	3.23	-3.67	0.846	0.86	4	High	Yes
Chlorfenapyr	Miscellaneous	CCOCn1c(c2ccc(cc2)Cl)c(c(c1C(F)(F)F)Br)C#N	C15H11BrClF3N2O	407.61	23	11	0.27	5	5	0	84.26	37.95	4.83	6.46	-6.59	0.719	0.73	3	High	No
Chlorfenson	Miscellaneous	Clc1ccc(cc1)OS(=O)(=O)c1ccc(cc1)Cl	C12H8Cl2O3S	303.16	18	12	0	3	3	0	70.76	51.75	4.32	4.84	-5.8	0.755	0.79	3	High	Yes
Chlorfenvinphos	Organophosphorus compound	CCOP(=O)(OC(=CCl)c1ccc(cc1Cl)Cl)OCC	C12H14Cl3O4P	359.57	20	6	0.33	7	4	0	82.5	54.57	3.1	5.73	-5.11	0.677	0.733	4	High	No
Chlormephos	Organophosphorus compound	CCOP(=S)(SCCl)OCC	C5H12ClO2PS2	234.7	11	0	1	6	2	0	56.27	85.66	3.13	3.86	-2.31	0.619	0.742	2	High	No
Chlorphoxim	Organophosphorus compound	CCOP(=S)(ON=C(c1ccccc1Cl)C#N)OCC	C12H14ClN2O3PS	332.74	20	6	0.33	7	5	0	82.71	105.74	5.02	4.53	-4.19	0.671	0.732	5	High	No
Chlorprocarb	Carbamate	CCC(NC(=O)Oc1cccc(c1)NC(=O)OC)CCl	C13H17ClN2O4	300.74	20	6	0.38	9	4	2	76.14	76.66	2.63	2.78	-4.12	0.62	0.643	6	High	Yes
Chlorpyrifos	Organophosphorus compound	CCOP(=S)(Oc1nc(Cl)c(cc1Cl)Cl)OCC	C9H11Cl3NO3PS	350.59	18	6	0.44	6	4	0	77.92	82.48	4.96	5.37	-4.86	0.705	0.779	4	High	No
Chlorpyrifos-methyl	Organophosphorus compound	COP(=S)(Oc1nc(Cl)c(cc1Cl)Cl)OC	C7H7Cl3NO3PS	322.53	16	6	0.29	4	4	0	68.3	82.48	4.31	4.59	-4.07	0.756	0.83	4	High	No
Chlorthiophos	Organophosphorus compound	CCOP(=S)(Oc1cc(Cl)c(cc1Cl)SC)OCC	C11H15Cl2O3PS2	361.24	19	6	0.45	7	3	0	86.83	94.89	5.97	6.04	-5.11	0.672	0.762	3	Low	No
Chromafenozide	Miscellaneous	Cc1cc(C)cc(c1)C(=O)N(C(C)(C)C)NC(=O)c1ccc2c(c1C)CCCO2	C24H30N2O3	394.51	29	12	0.42	6	3	1	115.56	58.64	4.99	4.52	-7.07	0.603	0.645	5	High	Yes
Cis-Nonachlor	Organochlorine	ClC1C(Cl)C2C(C1Cl)C1(C(C2(Cl)C(=C1Cl)Cl)(Cl)Cl)Cl	C10H5Cl9	444.22	19	0	0.8	0	0	0	86.65	0	6.46	5.9	-6.86	0.881	0.96	0	Low	No
Cloethocarb	Carbamate	CNC(=O)Oc1ccccc1OC(CCl)OC	C11H14ClNO4	259.69	17	6	0.36	7	4	1	63.12	56.79	1.33	1.99	-3.47	0.626	0.646	5	High	Yes
Clothianidin	Miscellaneous	[O-][N+](=O)NC(=NC)NCc1cnc(s1)Cl	C6H8ClN5O2S	249.68	15	5	0.33	5	4	2	59.1	123.37	1.23	0.5	-2.29	0.678	0.694	7	High	No
Coumaphos	Organophosphorus compound	CCOP(=S)(Oc1ccc2c(c1)oc(=O)c(c2C)Cl)OCC	C14H16ClO5PS	362.77	22	10	0.36	6	5	0	91.11	99.8	4.13	5.08	-5.59	0.665	0.719	5	High	No
Crotoxyphos	Organophosphorus compound	COP(=O)(O/C(=C/C(=O)OC(c1ccccc1)C)/C)OC	C14H19O6P	314.27	21	6	0.36	8	6	0	77.79	80.87	3.3	3.29	-3	0.612	0.651	6	High	No
Crufomate	Organophosphorus compound	CNP(=O)(Oc1ccc(cc1Cl)C(C)(C)C)OC	C12H19ClNO3P	291.71	18	6	0.5	5	4	1	74.57	57.37	3.42	3.99	-4.54	0.6	0.663	4	High	Yes
Cyanatryn	Triazine	CCNc1nc(nc(n1)SC)NC(C#N)(C)C	C10H16N6S	252.34	17	6	0.6	5	4	2	69.17	111.82	2.1	1.36	-3.59	0.605	0.651	6	High	No
Cyanazine	Triazine	CCNc1nc(nc(n1)Cl)NC(C#N)(C)C	C9H13ClN6	240.69	16	6	0.56	4	4	2	62.46	86.52	2.22	1.29	-3.71	0.623	0.653	6	High	No
Cyanofenphos	Organophosphorus compound	CCOP(=S)(c1ccccc1)Oc1ccc(cc1)C#N	C15H14NO2PS	303.32	20	12	0.13	5	3	0	84.13	84.15	4.29	4.26	-5.48	0.684	0.752	3	High	No
Cyanophos	Organophosphorus compound	COP(=S)(Oc1ccc(cc1)C#N)OC	C9H10NO3PS	243.22	15	6	0.22	4	4	0	60.19	93.38	2.71	3.1	-2.71	0.676	0.74	4	High	No
Cyantraniliprole	Miscellaneous	N#Cc1cc(C)c(c(c1)C(=O)NC)NC(=O)c1cc(nn1c1ncccc1Cl)Br	C19H14BrClN6O2	473.71	29	17	0.11	6	5	2	110.96	112.7	3.89	3.28	-7.25	0.722	0.743	8	High	No
Cybutryne	Triazine	CSc1nc(NC2CC2)nc(n1)NC(C)(C)C	C11H19N5S	253.37	17	6	0.73	5	3	2	72.12	88.03	3.93	1.93	-3.7	0.583	0.639	5	High	No
Cyclethrin	Pyrethroid	CC(=CC1C(C1(C)C)C(=O)OC1CC(=O)C(=C1C)C1C=CCC1)C	C21H28O3	328.45	24	0	0.62	5	3	0	96.52	43.37	5.16	4.39	-3.63	0.587	0.635	3	High	Yes
Cycloate	Carbamate	CCN(C(=O)SCC)C1CCCCC1	C11H21NOS	215.36	14	0	0.91	5	1	0	63.95	45.61	3.88	3.51	-2.3	0.548	0.621	2	High	Yes
Cycloprothrin	Pyrethroid	CCOc1ccc(cc1)C1(CC1(Cl)Cl)C(=O)OC(c1cccc(c1)Oc1ccccc1)C#N	C26H21Cl2NO4	482.36	33	18	0.23	9	5	0	126.18	68.55	7.11	6.18	-9.41	0.691	0.721	5	High	No
Cyfluthrin	Pyrethroid	N#CC(c1ccc(c(c1)Oc1ccccc1)F)OC(=O)C1C(C1(C)C)C=C(Cl)Cl	C22H18Cl2FNO3	434.29	29	12	0.27	7	5	0	108.92	59.32	5.95	6.41	-7.1	0.691	0.716	4	High	No
Cyhalothrin	Pyrethroid	N#CC(c1cccc(c1)Oc1ccccc1)OC(=O)C1C(C1(C)C)/C=C(/C(F)(F)F)\Cl	C23H19ClF3NO3	449.85	31	12	0.3	8	7	0	109.17	59.32	6.8	7.48	-7.08	0.679	0.688	4	Low	No
Cypermethrin	Pyrethroid	N#CC(c1cccc(c1)Oc1ccccc1)OC(=O)C1C(C1(C)C)C=C(Cl)Cl	C22H19Cl2NO3	416.3	28	12	0.27	7	4	0	108.97	59.32	6.05	5.85	-6.84	0.683	0.717	4	High	No
Cyphenothrin	Pyrethroid	N#CC(c1cccc(c1)Oc1ccccc1)OC(=O)C1C(C1(C)C)C=C(C)C	C24H25NO3	375.46	28	12	0.33	7	4	0	108.99	59.32	5.81	5.5	-6.42	0.632	0.67	4	High	No
Cyprazine	Triazine	CC(Nc1nc(NC2CC2)nc(n1)Cl)C	C9H14ClN5	227.69	15	6	0.67	4	3	2	60.56	62.73	3.06	1.48	-3.43	0.606	0.645	5	High	Yes
Cyromazine	Triazine	Nc1nc(NC2CC2)nc(n1)N	C6H10N6	166.18	12	6	0.5	2	3	3	45.44	102.74	-0.21	-0.63	-1.21	0.599	0.616	6	High	No
Cythioate	Organophosphorus compound	COP(=S)(Oc1ccc(cc1)S(=O)(=O)N)OC	C8H12NO5PS2	297.29	17	6	0.25	5	6	1	66.47	138.13	1.65	2.96	-2.17	0.657	0.718	6	Low	No
DDD (Dichlorodiphenyldichloroethane)	Organochlorine	ClC(C(c1ccc(cc1)Cl)c1ccc(cc1)Cl)Cl	C14H10Cl4	320.04	18	12	0.14	3	0	0	80.31	0	6.02	5.93	-7.45	0.75	0.813	0	Low	No
DDE (Dichlorodiphenyldichloroethylene)	Organochlorine	ClC(=C(c1ccc(cc1)Cl)c1ccc(cc1)Cl)Cl	C14H8Cl4	318.03	18	12	0	2	0	0	80.63	0	6.51	6.19	-7.45	0.787	0.846	0	Low	No
DDT (Dichlorodiphenyltrichloroethane)	Organochlorine	ClC(C(c1ccc(cc1)Cl)c1ccc(cc1)Cl)(Cl)Cl	C14H9Cl5	354.49	19	12	0.14	3	0	0	85.15	0	6.91	6.5	-8.05	0.779	0.844	0	Low	No
DEF (Tribufos)	Organophosphorus compound	CCCCSP(=O)(SCCCC)SCCCC	C12H27OPS3	314.51	17	0	1	12	1	0	91.23	102.78	5.7	6.69	-5.02	0.559	0.676	1	Low	No
Deltamethrin	Pyrethroid	N#CC(c1cccc(c1)Oc1ccccc1)OC(=O)C1C(C1(C)C)C=C(Br)Br	C22H19Br2NO3	505.2	28	12	0.27	7	4	0	115.11	59.32	6.2	6.17	-7.22	0.691	0.738	4	High	No
Demeton-S-methyl	Organophosphorus compound	CCSCCSP(=O)(OC)OC	C6H15O3PS2	230.29	12	0	1	7	3	0	56.97	95.94	1.02	2.87	-1.98	0.58	0.683	3	High	No
Desmetryne	Triazine	CNc1nc(NC(C)C)nc(n1)SC	C8H15N5S	213.3	14	6	0.62	4	3	2	59.77	88.03	2.38	1.07	-3.1	0.584	0.637	5	High	No
Dialifor	Organophosphorus compound	ClCC(N1C(=O)c2c(C1=O)cccc2)SP(=S)(OCC)OCC	C14H17ClNO4PS2	393.85	23	6	0.43	8	4	0	100.88	123.04	4.69	4.15	-4.46	0.669	0.738	5	High	No
Diallate	Carbamate	ClC=C(CSC(=O)N(C(C)C)C(C)C)Cl	C10H17Cl2NOS	270.22	15	0	0.7	6	1	0	70.38	45.61	4.49	4.28	-2.65	0.604	0.677	2	High	Yes
Diazinon	Organophosphorus compound	CCOP(=S)(Oc1cc(C)nc(n1)C(C)C)OCC	C12H21N2O3PS	304.35	19	6	0.67	7	5	0	80.23	95.37	3.81	4.24	-3.88	0.589	0.658	5	High	No
Dibenzo-para-dioxin	Organochlorine	c1ccc2c(c1)Oc1c(O2)cccc1	C12H8O2	184.19	14	12	0	0	2	0	53.03	18.46	4.3	3.58	-4.39	0.706	0.725	2	High	Yes
Dichlofenthion	Organophosphorus compound	CCOP(=S)(Oc1ccc(cc1Cl)Cl)OCC	C10H13Cl2O3PS	315.15	17	6	0.4	6	3	0	75.11	69.59	5.14	5.32	-4.64	0.671	0.75	3	High	No
Dichlormate	Carbamate	CNC(=O)OCc1ccc(c(c1)Cl)Cl	C9H9Cl2NO2	234.08	14	6	0.22	4	2	1	55.52	38.33	3.14	2.7	-4.17	0.684	0.715	3	High	Yes
2,4-Dichlorophenoxyacetic acid (2,4-D)	Miscellaneous	OC(=O)COc1ccc(cc1Cl)Cl	C8H6Cl2O3	221.04	13	6	0.12	3	3	1	49.53	46.53	2.81	2.46	-3.16	0.732	0.743	3	High	Yes
Dichlorvos	Organophosphorus compound	COP(=O)(OC=C(Cl)Cl)OC	C4H7Cl2O4P	220.98	11	0	0.5	4	4	0	42.38	54.57	1.43	2.68	-1.22	0.671	0.723	4	High	Yes
Dicofol	Organochlorine	OC(C(Cl)(Cl)Cl)(c1ccc(cc1)Cl)c1ccc(cc1)Cl	C14H9Cl5O	370.49	20	12	0.14	3	1	1	86.19	20.23	5.02	5.49	-7.46	0.777	0.83	1	High	Yes
Dicrotophos	Organophosphorus compound	COP(=O)(O/C(=C/C(=O)N(C)C)/C)OC	C8H16NO5P	237.19	15	0	0.62	6	5	0	55.11	74.88	0	1.4	-0.44	0.572	0.615	6	High	No
Dieldrin	Organochlorine	ClC1=C(Cl)C2(C(C1(Cl)C1C2C2CC1C1C2O1)(Cl)Cl)Cl	C12H8Cl6O	380.91	19	0	0.83	0	1	0	78.73	12.53	3.67	4.48	-5.12	0.791	0.849	1	High	Yes
Dienochlor	Organochlorine	ClC1=C(Cl)C(=C(C1(Cl)C1(Cl)C(=C(C(=C1Cl)Cl)Cl)Cl)Cl)Cl	C10Cl10	474.64	20	0	0.2	1	0	0	92.1	0	6.27	7.73	-8.52	1.045	1.119	0	Low	No
Diflubenzuron	Miscellaneous	O=C(NC(=O)c1c(F)cccc1F)Nc1ccc(cc1)Cl	C14H9ClF2N2O2	310.68	21	12	0	5	4	2	73.78	58.2	3.88	4.23	-6.07	0.723	0.715	4	High	Yes
Dimefox	Organophosphorus compound	CN(P(=O)(N(C)C)F)C	C4H12FN2OP	154.12	9	0	1	2	4	0	35.85	33.36	-0.13	1.61	-0.38	0.535	0.603	3	High	Yes
Dimepiperate	Carbamate	O=C(N1CCCCC1)SC(c1ccccc1)(C)C	C15H21NOS	263.4	18	6	0.53	4	1	0	82.62	45.61	4.02	3.77	-4.01	0.595	0.66	2	High	Yes
Dimetan	Carbamate	O=C1C=C(OC(=O)N(C)C)CC(C1)(C)C	C11H17NO3	211.26	15	0	0.64	3	3	0	56.91	46.61	1.21	1.96	-1.76	0.574	0.608	4	High	Yes
Dimethametryn	Triazine	CCNc1nc(NC(C(C)C)C)nc(n1)SC	C11H21N5S	255.38	17	6	0.73	6	3	2	74.19	88.03	3.9	2.1	-3.94	0.566	0.625	5	High	No
Dimethoate	Organophosphorus compound	CNC(=O)CSP(=S)(OC)OC	C5H12NO3PS2	229.26	12	0	0.8	6	3	1	54.48	114.76	0.78	1.63	-1.27	0.609	0.705	4	High	No
Dimethrin	Pyrethroid	CC(=CC1C(C1(C)C)C(=O)OCc1ccc(cc1C)C)C	C19H26O2	286.41	21	6	0.53	5	2	0	87.85	26.3	6.22	4.43	-5.26	0.58	0.634	2	High	Yes
Dimetilan	Carbamate	O=C(N(C)C)Oc1nn(c(c1)C)C(=O)N(C)C	C10H16N4O3	240.26	17	5	0.5	5	4	0	61.14	67.67	0.62	0.78	-0.66	0.588	0.605	7	High	No
Dinotefuran	Miscellaneous	CN=C(N[N+](=O)[O-])NCC1COCC1	C7H14N4O3	202.21	14	0	0.86	5	4	2	52.13	91.47	-0.05	-0.62	-0.87	0.567	0.578	7	High	No
Dioxacarb	Carbamate	CNC(=O)Oc1ccccc1C1OCCO1	C11H13NO4	223.23	16	6	0.36	4	4	1	55.77	56.79	0.67	1.13	-2.61	0.622	0.634	5	High	Yes
Dioxathion	Organophosphorus compound	CCOP(=S)(SC1OCCOC1SP(=S)(OCC)OCC)OCC	C12H26O6P2S4	456.54	24	0	1	12	6	0	110.51	189.78	4.32	6.05	-2.67	0.605	0.707	6	Low	No
Dipropetryn	Triazine	CCSc1nc(NC(C)C)nc(n1)NC(C)C	C11H21N5S	255.38	17	6	0.73	6	3	2	74.19	88.03	3.81	2.24	-3.94	0.566	0.625	5	High	No
Disulfoton	Organophosphorus compound	CCSCCSP(=S)(OCC)OCC	C8H19O2PS3	274.4	14	0	1	9	2	0	73.49	110.96	4.02	4.42	-2.99	0.581	0.701	2	High	No
Edifenphos	Organophosphorus compound	CCOP(=O)(Sc1ccccc1)Sc1ccccc1	C14H15O2PS2	310.37	19	12	0.14	6	2	0	83.96	86.71	3.48	5.72	-5.67	0.675	0.764	2	High	No
Eglinazine	Triazine	CCNc1nc(NCC(=O)O)nc(n1)Cl	C7H10ClN5O2	231.64	15	6	0.43	5	5	3	54.83	100.03	1.53	0.07	-2.58	0.638	0.643	7	High	No
Emamectin B1	Miscellaneous	CC[C@@H]([C@H]1O[C@@]2(C=C[C@@H]1C)O[C@@H]1C/C=C(\C)/[C@@H](O[C@H]3C[C@H](OC)[C@H]([C@@H](O3)C)O[C@H]3C[C@@H](OC)[C@@H]([C@H](O3)C)NC)[C@@H](C)/C=C/C=C\3/[C@]4([C@H](C(=O)O[C@H](C2)C1)C=C(C)[C@H]([C@H]4OC3)O)O)C	C49H75NO13	886.12	63	0	0.78	9	14	3	236.74	161.86	4.1	5.6	-4.42	0.571	0.609	14	Low	No
Empenthrin	Pyrethroid	CC/C=C(/C(OC(=O)C1C(C1(C)C)C=C(C)C)C#C)\C	C18H26O2	274.4	20	0	0.61	6	2	0	84.77	26.3	6.09	4.21	-2.97	0.571	0.626	2	High	Yes
Endosulfan	Organochlorine	O=S1OCC2C(CO1)C1(C(C2(Cl)C(=C1Cl)Cl)(Cl)Cl)Cl	C9H6Cl6O3S	406.93	19	0	0.78	0	3	0	77.9	54.74	3.83	4.56	-4.96	0.818	0.869	3	High	Yes
Endothion	Organophosphorus compound	COc1coc(cc1=O)CSP(=O)(OC)OC	C9H13O6PS	280.23	17	6	0.44	6	6	0	64.47	110.08	-0.2	2.13	-2.85	0.636	0.68	6	High	No
EPBP (O-Ethyl O-2,4-dichlorophenyl thionobenzenephosphonate)	Organophosphorus compound	CCOP(=S)(c1ccccc1)Oc1ccc(cc1Cl)Cl	C14H13Cl2O2PS	347.2	20	12	0.14	5	2	0	89.43	60.36	6.28	5.69	-6.6	0.709	0.789	2	High	No
EPN (O-ethyl O-p-nitrophenyl phenylphosphonothionate)	Organophosphorus compound	CCOP(=S)(c1ccccc1)Oc1ccc(cc1)[N+](=O)[O-]	C14H14NO4PS	323.3	21	12	0.14	6	4	0	88.24	106.18	4.78	4.3	-4.77	0.677	0.728	5	High	No
EPTC (S-ethyl-dipropylthiocarbamate)	Carbamate	CCCN(C(=O)SCC)CCC	C9H19NOS	189.32	12	0	0.89	7	1	0	56.45	45.61	3.21	2.98	-2.46	0.538	0.612	2	High	Yes
Esprocarb	Carbamate	CCN(C(C(C)C)C)C(=O)SCc1ccccc1	C15H23NOS	265.41	18	6	0.53	7	1	0	80.94	45.61	4.6	4.25	-4.25	0.578	0.646	2	High	Yes
Ethiofencarb	Carbamate	CCSCc1ccccc1OC(=O)NC	C11H15NO2S	225.31	15	6	0.36	6	2	1	63.3	63.63	2.04	2.51	-3.84	0.611	0.663	3	High	Yes
Ethiolate	Carbamate	CCSC(=O)N(CC)CC	C7H15NOS	161.27	10	0	0.86	5	1	0	46.84	45.61	2.16	2.2	-1.64	0.544	0.618	2	High	Yes
Ethion	Organophosphorus compound	CCOP(=S)(OCC)SCSP(=S)(OCC)OCC	C9H22O4P2S4	384.48	19	0	1	12	4	0	96.03	171.32	5.07	6.31	-3.01	0.604	0.729	4	Low	No
Ethiozin	Triazine	CCSc1nnc(c(=O)n1N)C(C)(C)C	C9H16N4OS	228.31	15	6	0.67	3	3	1	62.23	99.1	2.08	0.77	-2.12	0.585	0.635	5	High	No
Ethoprophos	Organophosphorus compound	CCCSP(=O)(SCCC)OCC	C8H19O2PS2	242.34	13	0	1	8	2	0	65.5	86.71	3.59	4.42	-3.05	0.562	0.672	2	High	No
Ethylan	Organochlorine	CCc1ccc(cc1)C(c1ccc(cc1)CC)C(Cl)Cl	C18H20Cl2	307.26	20	12	0.33	5	0	0	89.84	0	6.57	5.75	-7.81	0.636	0.702	0	Low	No
Etofenprox	Pyrethroid	CCOc1ccc(cc1)C(COCc1cccc(c1)Oc1ccccc1)(C)C	C25H28O3	376.49	28	18	0.28	9	3	0	113.91	27.69	7.05	6.22	-9.02	0.616	0.661	3	High	No
Etoxazole	Miscellaneous	CCOc1cc(ccc1C1COC(=N1)c1c(F)cccc1F)C(C)(C)C	C21H23F2NO2	359.41	26	12	0.38	5	5	0	101.98	30.82	5.36	5.31	-7.54	0.623	0.652	3	High	Yes
Etrimfos	Organophosphorus compound	CCOc1cc(nc(n1)CC)OP(=S)(OC)OC	C10H17N2O4PS	292.29	18	6	0.6	7	6	0	72.14	104.6	3.18	2.98	-3.19	0.606	0.664	6	High	No
Famphur	Organophosphorus compound	COP(=S)(Oc1ccc(cc1)S(=O)(=O)N(C)C)OC	C10H16NO5PS2	325.34	19	6	0.4	6	6	0	76.28	115.35	2.23	3.56	-2.63	0.632	0.696	6	High	No
Fenamiphos	Organophosphorus compound	CCOP(=O)(Oc1ccc(c(c1)C)SC)NC(C)C	C13H22NO3PS	303.36	19	6	0.54	7	4	1	81.4	82.67	3.23	4.24	-4.44	0.587	0.66	4	High	No
Fenchlorphos	Organophosphorus compound	COP(=S)(Oc1cc(Cl)c(cc1Cl)Cl)OC	C8H8Cl3O3PS	321.55	16	6	0.25	4	3	0	70.51	69.59	4.88	5.19	-4.44	0.746	0.826	3	High	No
Fenethacarb	Carbamate	CNC(=O)Oc1cc(CC)cc(c1)CC	C12H17NO2	207.27	15	6	0.42	5	2	1	60.68	38.33	3.1	2.53	-4.12	0.583	0.625	3	High	Yes
Fenfluthrin	Pyrethroid	O=C([C@@H]1[C@H](C1(C)C)C=C(Cl)Cl)OCc1c(F)c(F)c(c(c1F)F)F	C15H11Cl2F5O2	389.14	24	6	0.4	5	7	0	77.68	26.3	5.56	6.97	-6.27	0.707	0.69	2	Low	No
Fenitrothion	Organophosphorus compound	COP(=S)(Oc1ccc(c(c1)C)[N+](=O)[O-])OC	C9H12NO5PS	277.23	17	6	0.33	5	5	0	69.27	115.41	3.3	3.45	-2.38	0.651	0.696	6	High	No
Fenobucarb	Carbamate	CCC(c1ccccc1OC(=O)NC)C	C12H17NO2	207.27	15	6	0.42	5	2	1	60.52	38.33	2.78	2.92	-3.76	0.583	0.625	3	High	Yes
Fenophosphon	Organophosphorus compound	CCP(=S)(OCC)Oc1cc(Cl)c(cc1Cl)Cl	C10H12Cl3O2PS	333.6	17	6	0.4	5	2	0	79.04	60.36	5.23	6.04	-5.5	0.698	0.79	2	High	No
Fenothiocarb	Carbamate	O=C(N(C)C)SCCCCOc1ccccc1	C13H19NO2S	253.36	17	6	0.46	8	2	0	72.85	54.84	3.28	3.26	-3.93	0.594	0.65	3	High	Yes
Fenoxycarb	Carbamate	CCOC(=O)NCCOc1ccc(cc1)Oc1ccccc1	C17H19NO4	301.34	22	12	0.24	9	4	1	83.15	56.79	4.3	3.6	-5.73	0.625	0.651	5	High	Yes
Fenpirithrin	Pyrethroid	N#CC(c1cccc(n1)Oc1ccccc1)OC(=O)C1C(C1(C)C)C=C(Cl)Cl	C21H18Cl2N2O3	417.29	28	12	0.29	7	5	0	106.76	72.21	5.37	5.25	-6.47	0.687	0.716	5	High	No
Fenpropathrin	Pyrethroid	N#CC(c1cccc(c1)Oc1ccccc1)OC(=O)C1C(C1(C)C)(C)C	C22H23NO3	349.42	26	12	0.36	6	4	0	99.59	59.32	5.7	4.94	-6.57	0.632	0.668	4	High	Yes
Fensulfothion	Organophosphorus compound	CCOP(=S)(Oc1ccc(cc1)S(=O)C)OCC	C11H17O4PS2	308.35	18	6	0.45	7	4	0	77.5	105.87	2.23	4.62	-3.81	0.626	0.704	4	High	No
Fenthion	Organophosphorus compound	CSc1ccc(cc1C)OP(=S)(OC)OC	C10H15O3PS2	278.33	16	6	0.4	5	3	0	72.17	94.89	4.09	4.26	-3.5	0.634	0.724	3	High	No
Fenvalerate	Pyrethroid	N#CC(c1cccc(c1)Oc1ccccc1)OC(=O)C(c1ccc(cc1)Cl)C(C)C	C25H22ClNO3	419.9	30	18	0.2	8	4	0	117.3	59.32	6.2	6.36	-8.39	0.669	0.704	4	High	No
Fipronil	Miscellaneous	N#Cc1nn(c(c1S(=O)C(F)(F)F)N)c1c(Cl)cc(cc1Cl)C(F)(F)F	C12H4Cl2F6N4OS	437.15	26	11	0.17	4	9	1	80.3	103.91	4	7.57	-5.57	0.802	0.75	5	Low	No
Flonicamid	Miscellaneous	N#CCNC(=O)c1cnccc1C(F)(F)F	C9H6F3N3O	229.16	16	6	0.22	4	6	1	46.79	65.78	0.8	2.51	-3.41	0.705	0.662	4	High	Yes
Fluazifop-butyl	Miscellaneous	CCCCOC(=O)C(Oc1ccc(cc1)Oc1ccc(cn1)C(F)(F)F)C	C19H20F3NO4	383.36	27	12	0.37	10	8	0	92.37	57.65	4.5	6.16	-6.57	0.635	0.639	5	High	No
Flubendiamide	Miscellaneous	O=C(c1cccc(c1C(=O)NC(CS(=O)(=O)C)(C)C)I)Nc1ccc(cc1C)C(C(F)(F)F)(C(F)(F)F)F	C23H22F7IN2O4S	682.39	38	12	0.39	11	11	2	134.46	100.72	5.27	9.42	-9.48	0.674	0.689	6	Low	No
Flucythrinate	Pyrethroid	N#CC(c1cccc(c1)Oc1ccccc1)OC(=O)C(c1ccc(cc1)OC(F)F)C(C)C	C26H23F2NO4	451.46	33	18	0.23	10	7	0	118.88	68.55	6.2	7.14	-8.09	0.66	0.676	5	Low	No
Flufenoxuron	Miscellaneous	O=C(NC(=O)c1c(F)cccc1F)Nc1ccc(cc1F)Oc1ccc(cc1Cl)C(F)(F)F	C21H11ClF6N2O3	488.77	33	18	0.05	8	9	2	105.26	67.43	6.26	8.75	-9.35	0.739	0.703	5	Low	No
Flumethrin	Pyrethroid	N#CC(c1ccc(c(c1)Oc1ccccc1)F)OC(=O)C1C(C1(C)C)C=C(c1ccc(cc1)Cl)Cl	C28H22Cl2FNO3	510.38	35	18	0.21	8	5	0	134.42	59.32	7.38	8.03	-9.54	0.693	0.722	4	Low	No
Flupyradifurone	Miscellaneous	FC(CN(C1=CC(=O)OC1)Cc1ccc(nc1)Cl)F	C12H11ClF2N2O2	288.68	19	6	0.33	5	5	0	64.75	42.43	2.3	2.93	-3.88	0.674	0.674	4	High	Yes
Fonofos	Organophosphorus compound	CCP(=S)(Sc1ccccc1)OCC	C10H15OPS2	246.33	14	6	0.4	5	1	0	69.24	76.43	3.94	4.8	-4.06	0.629	0.742	1	High	No
Formetanate	Carbamate	CNC(=O)Oc1cccc(c1)N=CN(C)C	C11H15N3O2	221.26	16	6	0.27	5	3	1	62.85	53.93	1.03	1.63	-2.74	0.602	0.629	5	High	Yes
Formothion	Organophosphorus compound	COP(=S)(SCC(=O)N(C=O)C)OC	C6H12NO4PS2	257.27	14	0	0.67	7	4	0	59.97	123.04	1.48	1.5	-0.5	0.628	0.707	5	High	No
Formparanate	Carbamate	CNC(=O)Oc1ccc(c(c1)C)N=CN(C)C	C12H17N3O2	235.28	17	6	0.33	5	3	1	67.82	53.93	1.84	1.93	-3.12	0.594	0.625	5	High	Yes
Fosthietan	Organophosphorus compound	CCOP(=O)(N=C1SCS1)OCC	C6H12NO3PS2	241.27	13	0	0.83	5	4	0	58.54	108.3	0.7	2.96	-1.77	0.625	0.717	4	High	No
Furathiocarb	Carbamate	CCCCOC(=O)N(SN(C(=O)Oc1cccc2c1OC(C2)(C)C)C)C	C18H26N2O5S	382.47	26	6	0.56	10	5	0	101.22	93.61	4.7	4.26	-3.93	0.599	0.636	7	High	No
Furethrin	Pyrethroid	CC(=CC1C(C1(C)C)C(=O)OC1CC(=O)C(=C1C)Cc1ccco1)C	C21H26O4	342.43	25	5	0.52	6	4	0	96.63	56.51	4.73	4.26	-5.07	0.602	0.641	4	High	Yes
Glyphosate	Miscellaneous	OC(=O)CNCP(=O)(O)O	C3H8NO5P	169.07	10	0	0.67	4	6	4	32.1	116.67	-3.4	-1.2	1.02	0.59	0.611	6	High	No
Heptachlor	Organochlorine	ClC1C=CC2C1C1(Cl)C(=C(C2(C1(Cl)Cl)Cl)Cl)Cl	C10H5Cl7	373.32	17	0	0.6	0	0	0	76.58	0	4.35	5.24	-5.68	0.862	0.935	0	Low	No
Heptachlor epoxide	Organochlorine	ClC1C2OC2C2C1C1(Cl)C(=C(C2(C1(Cl)Cl)Cl)Cl)Cl	C10H5Cl7O	389.32	18	0	0.8	0	1	0	76.02	12.53	4.98	4.45	-5.41	0.855	0.914	1	High	Yes
Heptafluthrin	Pyrethroid	COCc1c(F)c(F)c(c(c1F)F)COC(=O)C1C(C1(C)C)/C=C\C(F)(F)F	C18H17F7O3	414.31	28	6	0.5	8	10	0	83.99	35.53	5.37	7.46	-6.16	0.648	0.624	3	Low	No
Heptenophos	Organophosphorus compound	COP(=O)(OC1=C(Cl)C2C1CC=C2)OC	C9H12ClO4P	250.62	15	0	0.56	4	4	0	56.92	54.57	2.32	3.06	-1.5	0.641	0.692	4	High	Yes
Hexachlorobenzene	Organochlorine	Clc1c(Cl)c(Cl)c(c(c1Cl)Cl)Cl	C6Cl6	284.78	12	6	0	0	0	0	56.5	0	5.73	5.61	-6.09	1.045	1.119	0	Low	No
Hexazinone	Miscellaneous	O=c1nc(N(C)C)n(c(=O)n1C1CCCCC1)C	C12H20N4O2	252.31	18	6	0.75	2	3	0	71.41	60.13	1.85	0.51	-1.38	0.572	0.606	6	High	No
Hexythiazox	Miscellaneous	C[C@@H]1N(C(=O)NC2CCCCC2)C(=O)S[C@H]1c1ccc(cc1)Cl	C17H21ClN2O2S	352.88	23	6	0.53	4	2	1	98.64	74.71	4.45	4.28	-4.5	0.631	0.683	4	High	Yes
Imidacloprid	Miscellaneous	[O-][N+](=O)NC1=NCCN1Cc1ccc(nc1)Cl	C9H10ClN5O2	255.66	17	6	0.33	4	4	1	71.25	86.34	0.78	-0.23	-2.68	0.665	0.67	7	High	No
Imiprothrin	Pyrethroid	C#CCN1CC(=O)N(C1=O)COC(=O)C1C(C1(C)C)C=C(C)C	C17H22N2O4	318.37	23	0	0.59	6	4	0	92.73	66.92	2.9	0.94	-1.72	0.604	0.632	6	High	No
Indaziflam	Triazine	Nc1nc(nc(n1)C(F)C)N[C@@H]1[C@@H](C)Cc2c1cc(C)cc2	C16H20FN5	301.36	22	12	0.44	3	4	2	85.28	76.72	3.25	2.73	-5.34	0.612	0.644	5	High	Yes
Indoxacarb	Miscellaneous	COC(=O)N(C(=O)N1CO[C@@]2(C(=N1)c1ccc(cc1C2)Cl)C(=O)OC)c1ccc(cc1)OC(F)(F)F	C22H17ClF3N3O7	527.83	36	12	0.27	9	11	0	124.9	106.97	4.76	4.59	-5.59	0.694	0.674	10	High	No
Iodofenphos	Organophosphorus compound	COP(=S)(Oc1cc(Cl)c(cc1Cl)I)OC	C8H8Cl2IO3PS	413	16	6	0.25	4	3	0	78.22	69.59	5.51	5.14	-4.71	0.766	0.902	3	High	No
Ipazine	Triazine	CCN(c1nc(NC(C)C)nc(n1)Cl)CC	C10H18ClN5	243.74	16	6	0.7	5	3	1	67.58	53.94	3.94	2	-3.7	0.577	0.624	5	High	Yes
Iprobenfos	Organophosphorus compound	CC(OP(=O)(OC(C)C)SCc1ccccc1)C	C13H21O3PS	288.34	18	6	0.54	7	3	0	78.67	70.64	3.34	4.73	-4.05	0.591	0.668	3	High	Yes
Isobenzan	Organochlorine	ClC1OC(C2C1C1(Cl)C(=C(C2(C1(Cl)Cl)Cl)Cl)Cl)Cl	C9H4Cl8O	411.75	18	0	0.78	0	1	0	78.13	9.23	5.85	5.22	-5.96	0.886	0.949	1	High	Yes
Isofenphos	Organophosphorus compound	CCOP(=S)(Oc1ccccc1C(=O)OC(C)C)NC(C)C	C15H24NO4PS	345.39	22	6	0.53	9	5	1	92.51	98.69	4.12	4.54	-4.24	0.594	0.658	5	High	No
Isolane	Carbamate	O=C(N(C)C)Oc1cc(nn1C(C)C)C	C10H17N3O2	211.26	15	5	0.6	4	3	0	57.66	47.36	1.43	1.83	-1.43	0.568	0.602	5	High	Yes
Isopolinate	Carbamate	CC(SC(=O)N1CCCCCC1)C	C10H19NOS	201.33	13	0	0.9	3	1	0	63.06	45.61	3.64	2.74	-1.77	0.552	0.624	2	High	Yes
Isoprocarb	Carbamate	CNC(=O)Oc1ccccc1C(C)C	C11H15NO2	193.24	14	6	0.36	4	2	1	55.71	38.33	2.31	2.53	-3.35	0.591	0.629	3	High	Yes
Isoxathion	Organophosphorus compound	CCOP(=S)(Oc1noc(c1)c1ccccc1)OCC	C13H16NO4PS	313.31	20	11	0.31	7	5	0	80.59	95.62	3.73	4.67	-4.76	0.645	0.701	5	High	No
Kadethrin	Pyrethroid	O=C(C1C(C1(C)C)C=C1CCSC1=O)OCc1coc(c1)Cc1ccccc1	C23H24O4S	396.5	28	11	0.39	7	4	0	110.12	81.81	5.04	4.62	-6.82	0.642	0.685	4	High	No
Kelevan	Organochlorine	CCOC(=O)CCC(=O)CC1(O)C2(Cl)C3(C4(C1(Cl)C1(C2(C3(Cl)C(C41Cl)(Cl)Cl)Cl)Cl)Cl)Cl	C17H12Cl10O4	634.8	31	0	0.88	7	4	1	124.25	63.6	3.59	5.08	-9.4	0.789	0.832	4	High	Yes
Leptophos	Organophosphorus compound	COP(=S)(c1ccccc1)Oc1cc(Cl)c(cc1Cl)Br	C13H10BrCl2O2PS	412.07	20	12	0.08	4	2	0	92.33	60.36	6.31	6.07	-7	0.764	0.855	2	High	No
Lindane	Organochlorine	ClC1C(Cl)C(Cl)C(C(C1Cl)Cl)Cl	C6H6Cl6	290.83	12	0	1	0	0	0	57.62	0	3.72	3.64	-3.85	0.785	0.873	0	Low	Yes
Lufenuron	Miscellaneous	O=C(NC(=O)c1c(F)cccc1F)Nc1cc(Cl)c(cc1Cl)OC(C(C(F)(F)F)F)(F)F	C17H8Cl2F8N2O3	511.15	32	12	0.18	9	11	2	95.28	67.43	5.12	9.28	-8.08	0.753	0.692	5	Low	No
Magnesium phosphide	Miscellaneous	[Mg+2].[Mg+2].[Mg+2].[PH3-3].[PH3-3]	H6Mg3P2	140.91	5	0	0.18	0	11	2	22.21	27.18	5.12	9.28	-8.08	1.107	4.439	0	Low	No
Malathion	Organophosphorus compound	CCOC(=O)CC(C(=O)OCC)SP(=S)(OC)OC	C10H19O6PS2	330.36	19	0	0.8	11	6	0	78.08	138.26	2.36	2.77	-1.86	0.601	0.666	6	Low	No
MCPA (2-Methyl-4-chlorophenoxyacetic acid)	Miscellaneous	OC(=O)COc1ccc(cc1C)Cl	C9H9ClO3	200.62	13	6	0.22	3	3	1	49.49	46.53	3.25	2.11	-2.92	0.664	0.683	3	High	Yes
m-Cumenyl methylcarbamate	Carbamate	CNC(=O)Oc1cccc(c1)C(C)C	C11H15NO2	193.24	14	6	0.36	4	2	1	55.71	38.33	2.63	2.53	-3.35	0.591	0.629	3	High	Yes
Mecarbam	Organophosphorus compound	CCOC(=O)N(C(=O)CSP(=S)(OCC)OCC)C	C10H20NO5PS2	329.37	19	0	0.8	11	5	0	80.28	132.27	2.45	3.28	-1.81	0.594	0.663	6	High	No
Mephosfolan	Organophosphorus compound	CCOP(=O)(N=C1SCC(S1)C)OCC	C8H16NO3PS2	269.32	15	0	0.88	5	4	0	68.16	108.3	1.04	3.39	-2.21	0.603	0.692	4	High	No
Merphos	Organophosphorus compound	CCCCSP(SCCCC)SCCCC	C12H27PS3	298.51	16	0	1	12	0	0	90.55	89.49	5	6.81	-5.12	0.555	0.681	0	Low	No
Metaflumizone	Miscellaneous	N#Cc1ccc(cc1)CC(=NNC(=O)Nc1ccc(cc1)OC(F)(F)F)c1cccc(c1)C(F)(F)F	C24H16F6N4O2	506.4	36	18	0.12	10	10	2	117.81	86.51	6.16	8.47	-9.39	0.703	0.681	6	Low	No
Metam	Miscellaneous	CNC(=S)S	C2H5NS2	107.2	5	0	0.5	1	0	1	30.25	82.92	0.72	0.42	-0.51	0.645	0.782	1	High	No
Metamitron	Miscellaneous	Cc1nnc(c(=O)n1N)c1ccccc1	C10H10N4O	202.21	15	12	0.1	1	3	1	56.84	73.8	0.83	0.34	-2.91	0.655	0.67	5	High	No
Methacrifos	Organophosphorus compound	COC(=O)/C(=C/OP(=S)(OC)OC)/C	C7H13O5PS	240.21	14	0	0.57	6	5	0	55.4	95.89	1.85	2.25	-0.66	0.606	0.664	5	High	No
Methamidophos	Organophosphorus compound	COP(=O)(SC)N	C2H8NO2PS	141.13	7	0	1	2	3	1	31.77	87.43	-0.8	1.06	-0.14	0.578	0.686	3	High	No
Methasulfocarb	Carbamate	CNC(=O)Sc1ccc(cc1)OS(=O)(=O)C	C9H11NO4S2	261.32	16	6	0.22	5	4	1	61.82	106.15	1.58	2.54	-2.95	0.663	0.701	5	High	No
Methidathion	Organophosphorus compound	COc1sc(=O)n(n1)CSP(=S)(OC)OC	C6H11N2O4PS3	302.33	16	5	0.67	6	5	0	69.07	158.02	2.2	2.02	-1.11	0.667	0.75	6	Low	No
Methiobencarb	Carbamate	CCN(C(=O)SCc1ccc(cc1)OC)CC	C13H19NO2S	253.36	17	6	0.46	7	2	0	73.01	54.84	2.74	3.24	-3.91	0.594	0.65	3	High	Yes
Methiocarb	Carbamate	CNC(=O)Oc1cc(C)c(c(c1)C)SC	C11H15NO2S	225.31	15	6	0.36	4	2	1	62.78	63.63	2.92	2.74	-3.81	0.611	0.663	3	High	Yes
Methomyl	Carbamate	CNC(=O)ON=C(SC)C	C5H10N2O2S	162.21	10	0	0.6	4	3	1	41.9	75.99	0.6	1.04	-0.98	0.588	0.631	4	High	No
Methoprotryne	Triazine	COCCCNc1nc(SC)nc(n1)NC(C)C	C11H21N5OS	271.38	18	6	0.73	8	4	2	75.28	97.26	2.82	1.48	-4.05	0.57	0.621	6	High	No
Methoxychlor	Organochlorine	COc1ccc(cc1)C(C(Cl)(Cl)Cl)c1ccc(cc1)OC	C16H15Cl3O2	345.65	21	12	0.25	5	2	0	88.11	18.46	5.08	5.21	-7.08	0.685	0.732	2	High	Yes
Methoxyfenozide	Miscellaneous	COc1cccc(c1C)C(=O)NN(C(C)(C)C)C(=O)c1cc(C)cc(c1)C	C22H28N2O3	368.47	27	12	0.36	7	3	1	107.9	58.64	3.7	4.21	-6.65	0.601	0.641	5	High	Yes
Methyl bromide	Miscellaneous	CBr	CH3Br	94.94	2	0	1	0	0	0	14.79	0	0.99	1.01	-1.03	0.616	0.775	0	Low	No
Methyl parathion	Organophosphorus compound	COP(=S)(Oc1ccc(cc1)[N+](=O)[O-])OC	C8H10NO5PS	263.21	16	6	0.25	5	5	0	64.3	115.41	2.86	3.14	-2	0.667	0.708	6	High	No
Methyl trithion	Organophosphorus compound	COP(=S)(SCSc1ccc(cc1)Cl)OC	C9H12ClO2PS3	314.81	16	6	0.33	6	2	0	78.12	110.96	4.82	5.29	-4.1	0.694	0.811	2	Low	No
Metofluthrin	Pyrethroid	COCc1c(F)c(F)c(c(c1F)F)COC(=O)C1C(C1(C)C)/C=C/C	C18H20F4O3	360.34	25	6	0.5	7	7	0	83.8	35.53	4.85	5.66	-5.7	0.622	0.628	3	High	Yes
Metolcarb	Carbamate	CNC(=O)Oc1cccc(c1)C	C9H11NO2	165.19	12	6	0.22	3	2	1	46.1	38.33	1.7	1.71	-2.9	0.612	0.64	3	High	Yes
Metribuzin	Miscellaneous	CSc1nnc(c(=O)n1N)C(C)(C)C	C8H14N4OS	214.29	14	6	0.62	2	3	1	57.43	99.1	1.7	0.38	-1.72	0.594	0.64	5	High	No
Mevinphos	Organophosphorus compound	COC(=O)/C=C(/OP(=O)(OC)OC)\C	C7H13O6P	224.15	14	0	0.57	6	6	0	48.49	80.87	1.2	1.48	-0.46	0.589	0.62	6	High	No
Mexacarbate	Carbamate	CNC(=O)Oc1cc(C)c(c(c1)C)N(C)C	C12H18N2O2	222.28	16	6	0.42	4	2	1	65.27	41.57	2.56	2.09	-3.42	0.579	0.618	4	High	Yes
Milbemectin (A3)	Miscellaneous	CC1C=CC=C2COC3C2(O)C(C=C(C3O)C)C(=O)OC2CC(CC=C(C1)C)OC1(C2)CCC(C(O1)C)C	C31H44O7	528.68	38	0	0.71	0	7	2	145.6	94.45	5.3	4.53	-3.44	0.58	0.621	7	High	No
Mipafox	Miscellaneous	CC(NP(=O)(NC(C)C)F)C	C6H16FN2OP	182.18	11	0	1	4	4	2	45.27	50.94	1.05	2.48	-1.93	0.529	0.599	3	High	Yes
Mirex	Organochlorine	ClC12C(Cl)(Cl)C3(C4(C1(Cl)C1(C2(Cl)C3(C4(C1(Cl)Cl)Cl)Cl)Cl)Cl)Cl	C10Cl12	545.54	22	0	1	0	0	0	97.55	0	6.89	6.22	-9.68	1.05	1.13	0	Low	No
Mobam	Carbamate	CNC(=O)Oc1cccc2c1ccs2	C10H9NO2S	207.25	14	9	0.1	3	2	1	56.51	66.57	2.52	2.62	-3.48	0.685	0.722	3	High	Yes
Molinate	Carbamate	CCSC(=O)N1CCCCCC1	C9H17NOS	187.3	12	0	0.89	3	1	0	58.25	45.61	3.21	2.35	-1.74	0.556	0.628	2	High	Yes
Momfluorothrin	Pyrethroid	COCc1c(F)c(F)c(c(c1F)F)COC(=O)C1C(C1(C)C)/C=C(\C#N)/C	C19H19F4NO3	385.35	27	6	0.47	7	8	0	88.35	59.32	4.36	5.55	-5.77	0.641	0.641	4	High	No
Monocrotophos	Organophosphorus compound	CNC(=O)/C=C(/OP(=O)(OC)OC)\C	C7H14NO5P	223.16	14	0	0.57	6	5	1	50.21	83.67	-0.2	1.05	-0.77	0.579	0.617	6	High	No
Naled	Organophosphorus compound	COP(=O)(OC(C(Br)(Cl)Cl)Br)OC	C4H7Br2Cl2O4P	380.78	13	0	1	5	4	0	58.63	54.57	1.38	3.65	-2.87	0.732	0.824	4	High	Yes
Nicotine	Miscellaneous	CN1CCC[C@H]1c1cccnc1	C10H14N2	162.23	12	6	0.5	1	2	0	53.13	16.13	1.17	1.14	-2.62	0.585	0.638	2	High	Yes
Nitenpyram	Miscellaneous	CCN(/C(=C/[N+](=O)[O-])/NC)Cc1ccc(nc1)Cl	C11H15ClN4O2	270.72	18	6	0.36	6	3	1	71.58	73.98	-0.66	1.7	-3.08	0.621	0.647	6	High	No
Novaluron	Miscellaneous	O=C(NC(=O)c1c(F)cccc1F)Nc1ccc(c(c1)Cl)OC(C(OC(F)(F)F)F)(F)F	C17H9ClF8N2O4	492.7	32	12	0.18	10	12	2	91.35	76.66	5.27	8.55	-7.22	0.732	0.665	6	Low	No
Omethoate	Organophosphorus compound	CNC(=O)CSP(=O)(OC)OC	C5H12NO4PS	213.19	12	0	0.8	6	4	1	47.58	99.74	-0.74	0.87	-1.06	0.59	0.655	5	High	No
Orbencarb	Carbamate	CCN(C(=O)SCc1ccccc1Cl)CC	C12H16ClNOS	257.78	16	6	0.42	6	1	0	71.53	45.61	3.43	3.88	-4.4	0.624	0.689	2	High	Yes
Oxamyl	Carbamate	CNC(=O)O/N=C(/C(=O)N(C)C)\SC	C7H13N3O3S	219.26	14	0	0.57	6	4	1	54.61	96.3	-0.47	0.11	-0.67	0.594	0.624	6	High	No
Oxydemeton-methyl	Organophosphorus compound	CCS(=O)CCSP(=O)(OC)OC	C6H15O4PS2	246.28	13	0	1	7	4	0	57.66	106.92	-0.74	2.75	-1.89	0.585	0.675	4	High	No
Oxydeprofos	Organophosphorus compound	CCS(=O)CC(SP(=O)(OC)OC)C	C7H17O4PS2	260.31	14	0	1	7	4	0	62.47	106.92	-0.26	3.14	-1.92	0.577	0.666	4	High	No
Paraquat	Miscellaneous	C[n+]1ccc(cc1)c1cc[n+](cc1)C	C12H14N2	186.25	14	12	0.17	1	0	0	59.06	7.76	-5.82	1	-3.3	0.614	0.664	2	Low	No
Parathion	Organophosphorus compound	CCOP(=S)(Oc1ccc(cc1)[N+](=O)[O-])OCC	C10H14NO5PS	291.26	18	6	0.4	7	5	0	73.92	115.41	3.83	3.92	-2.8	0.637	0.686	6	High	No
Pebulate	Carbamate	CCCCN(C(=O)SCCC)CC	C10H21NOS	203.34	13	0	0.9	8	1	0	61.26	45.61	3.84	3.37	-2.87	0.535	0.609	2	High	Yes
Pentachlorophenol	Organochlorine	Clc1c(O)c(Cl)c(c(c1Cl)Cl)Cl	C6HCl5O	266.34	12	6	0	0	1	1	53.52	20.23	5.12	4.66	-4.9	0.956	1.002	1	High	Yes
Permethrin	Pyrethroid	ClC(=CC1C(C1(C)C)C(=O)OCc1cccc(c1)Oc1ccccc1)Cl	C21H20Cl2O3	391.29	26	12	0.29	7	3	0	104.41	35.53	6.5	5.96	-7.13	0.665	0.706	3	High	No
Phenkapton	Organophosphorus compound	CCOP(=S)(SCSc1cc(Cl)ccc1Cl)OCC	C11H15Cl2O2PS3	377.31	19	6	0.45	8	2	0	92.74	110.96	5.96	6.72	-5.48	0.686	0.797	2	Low	No
Phenothrin	Pyrethroid	CC(=CC1C(C1(C)C)C(=O)OCc1cccc(c1)Oc1ccccc1)C	C23H26O3	350.45	26	12	0.35	7	3	0	104.43	35.53	6.24	5.61	-6.71	0.615	0.659	3	High	Yes
Phenthoate	Organophosphorus compound	CCOC(=O)C(c1ccccc1)SP(=S)(OC)OC	C12H17O4PS2	320.36	19	6	0.42	8	4	0	82.06	111.96	3.69	3.87	-3.49	0.636	0.712	4	High	No
Phorate	Organophosphorus compound	CCSCSP(=S)(OCC)OCC	C7H17O2PS3	260.38	13	0	1	8	2	0	68.68	110.96	3.56	4.38	-2.59	0.589	0.713	2	High	No
Phosalone	Organophosphorus compound	CCOP(=S)(SCn1c(=O)oc2c1ccc(c2)Cl)OCC	C12H15ClNO4PS2	367.81	21	9	0.42	7	4	0	91.3	120.8	4.38	4.73	-4.36	0.673	0.743	5	Low	No
Phosfolan	Organophosphorus compound	CCOP(=O)(N=C1SCCS1)OCC	C7H14NO3PS2	255.29	14	0	0.86	5	4	0	63.35	108.3	0.61	3	-2.05	0.613	0.703	4	High	No
Phosmet	Organophosphorus compound	COP(=S)(SCN1C(=O)c2c(C1=O)cccc2)OC	C11H12NO4PS2	317.32	19	6	0.27	5	4	0	81.66	123.04	2.78	2.76	-3.04	0.688	0.754	5	High	No
Phosphamidon	Organophosphorus compound	CCN(C(=O)C(=C(OP(=O)(OC)OC)C)Cl)CC	C10H19ClNO5P	299.69	18	0	0.7	8	5	0	69.52	74.88	1.32	2.74	-1.85	0.584	0.633	6	High	Yes
Phoxim	Organophosphorus compound	CCOP(=S)(ON=C(c1ccccc1)C#N)OCC	C12H15N2O3PS	298.3	19	6	0.33	7	5	0	77.7	105.74	4.39	3.88	-3.59	0.647	0.707	5	High	No
Picloram	Miscellaneous	OC(=O)c1nc(Cl)c(c(c1Cl)N)Cl	C6H3Cl3N2O2	241.46	13	6	0	1	3	2	50.63	76.21	1.9	2.33	-2.9	0.813	0.814	4	High	Yes
Pirimicarb	Carbamate	CN(C(=O)Oc1nc(nc(c1C)C)N(C)C)C	C11H18N4O2	238.29	17	6	0.55	4	4	0	65.76	58.56	1.7	1.22	-2.35	0.577	0.607	6	High	Yes
Pirimiphos-ethyl	Organophosphorus compound	CCOP(=S)(Oc1cc(C)nc(n1)N(CC)CC)OCC	C13H24N3O3PS	333.39	21	6	0.69	9	5	0	89.47	98.61	4.85	3.96	-3.96	0.58	0.646	6	High	No
Pirimiphos-methyl	Organophosphorus compound	CCN(c1nc(cc(n1)C)OP(=S)(OC)OC)CC	C11H20N3O3PS	305.33	19	6	0.64	7	5	0	79.86	98.61	4.2	3.18	-3.16	0.591	0.655	6	High	No
Prallethrin	Pyrethroid	C#CCC1=C(C)C(CC1=O)OC(=O)C1C(C1(C)C)C=C(C)C	C19H24O3	300.39	22	0	0.58	5	3	0	87.66	43.37	4.49	3.53	-3.45	0.597	0.641	3	High	Yes
Profenofos	Organophosphorus compound	CCCSP(=O)(Oc1ccc(cc1Cl)Br)OCC	C11H15BrClO3PS	373.63	18	6	0.45	7	3	0	82.21	70.64	4.68	5.77	-5.41	0.662	0.75	3	High	No
Proglinazine	Triazine	CC(Nc1nc(NCC(=O)O)nc(n1)Cl)C	C8H12ClN5O2	245.67	16	6	0.5	5	5	3	59.64	100.03	1.96	0.46	-2.61	0.624	0.637	7	High	No
Promacyl	Carbamate	CCCC(=O)CNC(=O)Oc1cc(C)cc(c1)C(C)C	C16H23NO3	277.36	20	6	0.5	8	3	1	80.11	55.4	3.68	3.58	-4.9	0.58	0.622	4	High	Yes
Promecarb	Carbamate	CNC(=O)Oc1cc(C)cc(c1)C(C)C	C12H17NO2	207.27	15	6	0.42	4	2	1	60.68	38.33	3.1	2.84	-3.74	0.583	0.625	3	High	Yes
Prometon	Triazine	COc1nc(NC(C)C)nc(n1)NC(C)C	C10H19N5O	225.29	16	6	0.7	5	4	2	64.16	71.96	2.99	1.14	-3.17	0.557	0.595	6	High	No
Prometryn	Triazine	CSc1nc(NC(C)C)nc(n1)NC(C)C	C10H19N5S	241.36	16	6	0.7	5	3	2	69.39	88.03	3.51	1.85	-3.53	0.571	0.629	5	High	No
Propamocarb	Carbamate	CCCOC(=O)NCCCN(C)C	C9H20N2O2	188.27	13	0	0.89	8	3	1	52.75	41.57	1.12	1.07	-2.15	0.522	0.569	4	High	Yes
Propazine	Triazine	CC(Nc1nc(NC(C)C)nc(n1)Cl)C	C9H16ClN5	229.71	15	6	0.67	4	3	2	62.68	62.73	2.93	1.78	-3.65	0.584	0.628	5	High	Yes
Propetamphos	Organophosphorus compound	CCNP(=S)(O/C(=C/C(=O)OC(C)C)/C)OC	C10H20NO4PS	281.31	17	0	0.7	8	5	1	71.53	98.69	3.82	2.99	-1.8	0.575	0.642	5	High	No
Propoxur	Carbamate	CNC(=O)Oc1ccccc1OC(C)C	C11H15NO3	209.24	15	6	0.36	5	3	1	57.24	47.56	1.52	2.19	-3.1	0.595	0.623	4	High	Yes
Propyl thiopyrophosphate	Organophosphorus compound	CCCOP(=S)(OP(=S)(OCCC)OCCC)OCCC	C12H28O5P2S2	378.43	21	0	1	14	5	0	96.36	129.95	6.1	6.46	-3.75	0.565	0.66	5	Low	No
Prosulfocarb	Carbamate	CCCN(C(=O)SCc1ccccc1)CCC	C14H21NOS	251.39	17	6	0.5	8	1	0	76.13	45.61	4.65	4.01	-4.6	0.584	0.651	2	High	Yes
Prothiocarb	Carbamate	CCSC(=O)NCCCN(C)C	C8H18N2OS	190.31	12	0	0.88	7	2	1	54.45	57.64	1.25	1.4	-2.11	0.539	0.607	3	High	Yes
Prothiofos	Organophosphorus compound	CCCSP(=S)(Oc1ccc(cc1Cl)Cl)OCC	C11H15Cl2O2PS2	345.25	18	6	0.45	7	2	0	86.43	85.66	4.92	6.43	-5.39	0.67	0.771	2	Low	No
Prothoate	Organophosphorus compound	CCOP(=S)(SCC(=O)NC(C)C)OCC	C9H20NO3PS2	285.36	16	0	0.89	9	3	1	73.71	114.76	2.51	3.19	-2.5	0.576	0.666	4	High	No
Pymetrozine	Miscellaneous	CC1=NNC(=O)N(C1)/N=C/c1cccnc1	C10H11N5O	217.23	16	6	0.2	2	4	1	71.13	69.95	-0.18	-0.33	-2.65	0.645	0.658	6	High	No
Pyrazophos	Organophosphorus compound	CCOC(=O)c1cn2nc(cc2nc1C)OP(=S)(OCC)OCC	C14H20N3O5PS	373.36	24	9	0.5	9	7	0	92.69	126.08	3.8	3.54	-3.55	0.625	0.67	8	High	No
Pyresmethrin	Pyrethroid	COC(=O)/C(=C/[C@@H]1[C@H](C1(C)C)C(=O)OCc1coc(c1)Cc1ccccc1)/C	C23H26O5	382.45	28	11	0.39	9	5	0	105.73	65.74	5.16	4.15	-6.25	0.619	0.651	5	High	Yes
Pyrethrin I	Pyrethroid	C=C/C=C\CC1=C(C)[C@H](CC1=O)OC(=O)[C@@H]1[C@H](C1(C)C)C=C(C)C	C21H28O3	328.45	24	0	0.52	7	3	0	98.16	43.37	5.9	4.56	-3.88	0.587	0.635	3	High	Yes
Pyrethrin II	Pyrethroid	C=C/C=C\CC1=C(C)[C@H](CC1=O)OC(=O)[C@@H]1[C@H](C1(C)C)/C=C(/C(=O)OC)\C	C22H28O5	372.45	27	0	0.5	9	5	0	104.25	69.67	4.3	3.71	-3.54	0.599	0.635	5	High	Yes
Pyributicarb	Carbamate	COc1cccc(n1)N(C(=S)Oc1cccc(c1)C(C)(C)C)C	C18H22N2O2S	330.44	23	12	0.33	6	3	0	98.01	66.68	5.18	4.19	-5.47	0.621	0.671	4	High	Yes
Pyridaben	Miscellaneous	O=c1c(Cl)c(SCc2ccc(cc2)C(C)(C)C)cnn1C(C)(C)C	C19H25ClN2OS	364.93	24	12	0.47	5	2	0	104.55	60.19	6.37	5.09	-6.75	0.614	0.676	3	High	Yes
Pyridalyl	Miscellaneous	ClC(=CCOc1cc(Cl)c(c(c1)Cl)OCCCOc1ccc(cn1)C(F)(F)F)Cl	C18H14Cl4F3NO3	491.12	29	12	0.28	10	7	0	106.6	40.58	7.05	8.11	-8.65	0.718	0.726	4	Low	No
Pyridaphenthion	Organophosphorus compound	CCOP(=S)(Oc1ccc(=O)n(n1)c1ccccc1)OCC	C14H17N2O4PS	340.33	22	12	0.29	7	5	0	88.48	104.48	3.2	3.56	-4.25	0.647	0.699	6	High	No
Pyriproxyfen	Miscellaneous	CC(Oc1ccccn1)COc1ccc(cc1)Oc1ccccc1	C20H19NO3	321.37	24	18	0.15	7	4	0	92.87	40.58	4.79	4.72	-7.1	0.649	0.68	4	High	Yes
Quinalphos	Organophosphorus compound	CCOP(=S)(Oc1cnc2c(n1)cccc2)OCC	C12H15N2O3PS	298.3	19	10	0.33	6	5	0	78.19	95.37	4.44	3.96	-4.34	0.647	0.707	5	High	No
Schradan (OMPA)	Miscellaneous	CN(P(=O)(N(C)C)OP(=O)(N(C)C)N(C)C)C	C8H24N4O3P2	286.25	17	0	1	6	7	0	70.57	75.95	-0.3	1.47	-0.1	0.533	0.613	7	High	No
Sebuthylazine	Triazine	CCNc1nc(NC(CC)C)nc(n1)Cl	C9H16ClN5	229.71	15	6	0.67	5	3	2	62.68	62.73	2.61	1.79	-4.03	0.584	0.628	5	High	Yes
Silafluofen	Pyrethroid	CCOc1ccc(cc1)[Si](CCCc1ccc(c(c1)Oc1ccccc1)F)(C)C	C25H29FO2Si	408.58	29	18	0.28	9	3	0	121.3	18.46	8.19	6.99	-9.99	0.631	0.695	2	Low	No
Simazine	Triazine	CCNc1nc(NCC)nc(n1)Cl	C7H12ClN5	201.66	13	6	0.57	4	3	2	53.06	62.73	2.18	1.01	-3.59	0.602	0.637	5	High	Yes
Simetone	Triazine	CCNc1nc(NCC)nc(n1)OC	C8H15N5O	197.24	14	6	0.62	5	4	2	54.54	71.96	1.82	0.36	-3.1	0.567	0.596	6	High	No
Simetryn	Triazine	CCNc1nc(NCC)nc(n1)SC	C8H15N5S	213.3	14	6	0.62	5	3	2	59.77	88.03	2.54	1.08	-3.47	0.584	0.637	5	High	No
Spinetoram	Miscellaneous	CCO[C@H]1[C@@H](OC)[C@H](OC2C[C@@H]3[C@@H](C2)[C@@H]2C=C4C([C@@H]2CC3)CC(=O)O[C@@H](CC)CCC[C@@H]([C@H](C4=O)C)O[C@H]2CC[C@@H]([C@H](O2)C)N(C)C)O[C@H]([C@@H]1OC)C	C42H69NO10	748	53	0	0.9	10	11	0	202.83	111.22	5.93	6.1	-5.13	0.558	0.602	11	Low	No
Spirodiclofen	Miscellaneous	CCC(C(=O)OC1=C(C(=O)OC21CCCCC2)c1ccc(cc1Cl)Cl)(C)C	C21H24Cl2O4	411.32	27	6	0.52	5	4	0	107.16	52.6	5.94	5.94	-6.93	0.635	0.675	4	High	No
Spiromesifen	Miscellaneous	O=C(CC(C)(C)C)OC1=C(C(=O)OC21CCCC2)c1c(C)cc(cc1C)C	C23H30O4	370.48	27	6	0.57	5	4	0	107.24	52.6	5.14	5.17	-6.62	0.592	0.636	4	High	Yes
Spirotetramat	Miscellaneous	CCOC(=O)OC1=C(C(=O)NC21CCC(CC2)OC)c1cc(C)ccc1C	C21H27NO5	373.44	27	6	0.52	6	5	1	105.91	73.86	3.23	3.26	-5.63	0.601	0.633	6	High	Yes
Strobane	Organochlorine	ClC1[C@@]2(Cl)C(C(=C)[C@]1(Cl)C(C2(Cl)Cl)(Cl)Cl)(C)C	C10H9Cl7	377.35	17	0	0.8	0	0	0	78.95	0	5.08	5.51	-6.95	0.769	0.85	0	Low	No
Sulfotep	Organophosphorus compound	CCOP(=S)(OP(=S)(OCC)OCC)OCC	C8H20O5P2S2	322.32	17	0	1	10	5	0	77.13	129.95	3.99	4.9	-2.17	0.584	0.684	5	Low	No
Sulfoxaflor	Miscellaneous	N#CN=S(=O)(C(c1ccc(nc1)C(F)(F)F)C)C	C10H10F3N3OS	277.27	18	6	0.4	3	7	0	60.14	74.49	2.24	4.43	-3.89	0.67	0.669	4	High	No
Sulfuryl fluoride	Miscellaneous	FS(=O)(=O)F	F2O2S	102.06	5	0	0.4	0	7	0	11.18	42.52	2.24	4.43	-3.89	0.782	0.639	2	High	No
Sulprofos	Organophosphorus compound	CCCSP(=S)(Oc1ccc(cc1)SC)OCC	C12H19O2PS3	322.45	18	6	0.5	8	2	0	88.13	110.96	4.9	5.84	-4.67	0.627	0.734	2	Low	No
tau-Fluvalinate	Pyrethroid	N#CC(c1cccc(c1)Oc1ccccc1)OC(=O)[C@@H](C(C)C)Nc1ccc(cc1Cl)C(F)(F)F	C26H22ClF3N2O3	502.91	35	18	0.23	10	7	1	126.64	71.35	7.72	8.03	-9.24	0.675	0.687	5	Low	No
Tebufenozide	Miscellaneous	CCc1ccc(cc1)C(=O)NN(C(C)(C)C)C(=O)c1cc(C)cc(c1)C	C22H28N2O2	352.47	26	12	0.36	7	2	1	106.21	49.41	4.25	4.45	-6.93	0.599	0.645	4	High	Yes
Teflubenzuron	Miscellaneous	O=C(NC(=O)c1c(F)cccc1F)Nc1cc(Cl)c(c(c1F)Cl)F	C14H6Cl2F4N2O2	381.11	24	12	0	5	6	2	78.71	58.2	4.56	6	-7.2	0.776	0.74	4	High	No
Tefluthrin	Pyrethroid	O=C(C1C(C1(C)C)/C=C(/C(F)(F)F)\Cl)OCc1c(F)c(F)c(c(c1F)F)C	C17H14ClF7O2	418.73	27	6	0.47	6	9	0	82.89	26.3	6.5	8.34	-6.63	0.676	0.651	2	Low	No
Temephos	Organophosphorus compound	COP(=S)(Oc1ccc(cc1)Sc1ccc(cc1)OP(=S)(OC)OC)OC	C16H20O6P2S3	466.47	27	12	0.25	10	6	0	115.08	164.48	5.96	6.93	-5.32	0.67	0.753	6	Low	No
Terallethrin	Pyrethroid	C=CCC1=C(C)C(CC1=O)OC(=O)C1C(C1(C)C)(C)C	C17H24O3	276.37	20	0	0.65	5	3	0	79.62	43.37	4.22	3.45	-3.95	0.579	0.625	3	High	Yes
Terbufos	Organophosphorus compound	CCOP(=S)(SCSC(C)(C)C)OCC	C9H21O2PS3	288.43	15	0	1	8	2	0	78.34	110.96	4.48	5.16	-3	0.575	0.692	2	High	No
Terbumeton	Triazine	CCNc1nc(OC)nc(n1)NC(C)(C)C	C10H19N5O	225.29	16	6	0.7	5	4	2	64.2	71.96	3.1	1.14	-3.52	0.557	0.595	6	High	No
Terbuthylazine	Triazine	CCNc1nc(Cl)nc(n1)NC(C)(C)C	C9H16ClN5	229.71	15	6	0.67	4	3	2	62.71	62.73	3.06	1.79	-4.01	0.584	0.628	5	High	Yes
Terbutryn	Triazine	CCNc1nc(SC)nc(n1)NC(C)(C)C	C10H19N5S	241.36	16	6	0.7	5	3	2	69.43	88.03	3.74	1.85	-3.89	0.571	0.629	5	High	No
2,3,7,8-Tetrachlorodibenzo-p-dioxin (TCDD)	Organochlorine	Clc1cc2Oc3cc(Cl)c(cc3Oc2cc1Cl)Cl	C12H4Cl4O2	321.97	18	12	0	0	2	0	73.07	18.46	6.8	6.2	-6.83	0.857	0.881	2	Low	No
Tetrachlorvinphos	Organophosphorus compound	Cl/C=C(/c1cc(Cl)c(cc1Cl)Cl)\OP(=O)(OC)OC	C10H9Cl4O4P	365.96	19	6	0.2	5	4	0	77.89	54.57	3.53	5.6	-4.91	0.742	0.795	4	High	Yes
Tetraethyl pyrophosphate	Organophosphorus compound	CCOP(=O)(OP(=O)(OCC)OCC)OCC	C8H20O7P2	290.19	17	0	1	10	7	0	63.32	99.91	0.43	3.37	-1.78	0.558	0.619	7	High	No
Tetramethrin	Pyrethroid	O=C(C1C(C1(C)C)C=C(C)C)OCN1C(=O)C2=C(C1=O)CCCC2	C19H25NO4	331.41	24	0	0.63	5	4	0	94.39	63.68	4.73	2.58	-3.25	0.596	0.632	5	High	Yes
Thiacloprid	Miscellaneous	N#CN=C1SCCN1Cc1ccc(nc1)Cl	C10H9ClN4S	252.72	16	6	0.3	2	3	0	69.16	77.58	1.89	1.59	-3.45	0.707	0.753	4	High	No
Thiamethoxam	Miscellaneous	[O-][N+](=O)N=C1N(Cc2cnc(s2)Cl)COCN1C	C8H10ClN5O3S	291.71	18	5	0.5	3	5	0	75.7	115.02	1.52	0.11	-1.35	0.673	0.685	8	High	No
Thiobencarb	Carbamate	CCN(C(=O)SCc1ccc(cc1)Cl)CC	C12H16ClNOS	257.78	16	6	0.42	6	1	0	71.53	45.61	3.4	3.88	-4.4	0.624	0.689	2	High	Yes
Thiocarboxime	Carbamate	CC(=NOC(=O)NC)SCCC#N	C7H11N3O2S	201.25	13	0	0.57	6	4	1	51.26	99.78	0.29	1.32	-1.5	0.616	0.651	5	High	No
Thiodicarb	Carbamate	CSC(=NOC(=O)N(SN(C(=O)ON=C(SC)C)C)C)C	C10H18N4O4S3	354.47	21	0	0.6	10	6	0	89.47	159.7	1.7	3.08	-0.73	0.62	0.67	8	Low	No
Thiofanox	Carbamate	CSCC(=NOC(=O)NC)C(C)(C)C	C9H18N2O2S	218.32	14	0	0.78	6	3	1	60.87	75.99	2.75	2.11	-2.22	0.559	0.614	4	High	Yes
Thiometon	Organophosphorus compound	CCSCCSP(=S)(OC)OC	C6H15O2PS3	246.35	12	0	1	7	2	0	63.88	110.96	3.15	3.64	-2.19	0.597	0.727	2	High	No
Tiocarbazil	Carbamate	CCC(N(C(=O)SCc1ccccc1)C(CC)C)C	C16H25NOS	279.44	19	6	0.56	8	1	0	85.75	45.61	4.4	4.79	-4.65	0.574	0.642	2	High	Yes
Tirpate	Carbamate	CNC(=O)ON=CC1(C)SCC(S1)C	C8H14N2O2S2	234.34	14	0	0.75	4	3	1	61.84	101.29	1.78	1.91	-1.69	0.607	0.671	4	High	No
Tolprocarb	Carbamate	CC([C@H](NC(=O)OCC(F)(F)F)CNC(=O)c1ccc(cc1)C)C	C16H21F3N2O3	346.34	24	6	0.5	10	6	2	82.72	67.43	3.79	4.3	-5.06	0.603	0.613	5	High	Yes
Tralocythrin	Pyrethroid	N#CC(c1cccc(c1)Oc1ccccc1)OC(=O)C1C(C1(C)C)C(C(Br)(Cl)Cl)Br	C22H19Br2Cl2NO3	576.11	30	12	0.36	8	4	0	125.22	59.32	7.16	6.82	-8.37	0.707	0.758	4	Low	No
Tralomethrin	Pyrethroid	N#C[C@H](c1cccc(c1)Oc1ccccc1)OC(=O)[C@@H]1[C@@H](C1(C)C)C(C(Br)(Br)Br)Br	C22H19Br4NO3	665.01	30	12	0.36	8	4	0	131.36	59.32	7.95	7.14	-8.72	0.716	0.779	4	Low	No
Transfluthrin	Pyrethroid	O=C(C1C(C1(C)C)C=C(Cl)Cl)OCc1c(F)c(F)cc(c1F)F	C15H12Cl2F4O2	371.15	23	6	0.4	5	6	0	77.72	26.3	5.46	6.41	-6.01	0.696	0.692	2	High	No
Triallate	Carbamate	CC(N(C(=O)SCC(=C(Cl)Cl)Cl)C(C)C)C	C10H16Cl3NOS	304.66	16	0	0.7	6	1	0	75.17	45.61	4.6	4.84	-3.25	0.63	0.704	2	High	Yes
Triazophos	Organophosphorus compound	CCOP(=S)(Oc1ncn(n1)c1ccccc1)OCC	C12H16N3O3PS	313.31	20	11	0.33	7	5	0	80.01	100.3	3.34	3.59	-3.56	0.639	0.696	6	High	No
Trichlorfon	Organophosphorus compound	COP(=O)(C(C(Cl)(Cl)Cl)O)OC	C4H8Cl3O4P	257.44	12	0	1	4	4	1	47.76	65.57	0.51	2.16	-1.53	0.671	0.732	4	High	Yes
2,4,5-Trichlorophenoxyacetic acid (2,4,5-T)	Miscellaneous	OC(=O)COc1cc(Cl)c(cc1Cl)Cl	C8H5Cl3O3	255.48	14	6	0.12	3	3	1	54.54	46.53	3.31	3.11	-3.77	0.775	0.789	3	High	Yes
Triclopyr	Miscellaneous	OC(=O)COc1nc(Cl)c(cc1Cl)Cl	C7H4Cl3NO3	256.47	14	6	0.14	3	4	1	52.34	59.42	2.97	2.51	-3.4	0.79	0.79	4	High	Yes
Trietazine	Triazine	CCNc1nc(Cl)nc(n1)N(CC)CC	C9H16ClN5	229.71	15	6	0.67	5	3	1	62.77	53.94	3.34	1.61	-3.67	0.584	0.628	5	High	Yes
Triflumuron	Miscellaneous	O=C(NC(=O)c1ccccc1Cl)Nc1ccc(cc1)OC(F)(F)F	C15H10ClF3N2O3	358.7	24	12	0.07	7	6	2	80.55	67.43	4.91	5.27	-6.11	0.715	0.695	5	High	No
2,3,5-Trimethacarb	Carbamate	CNC(=O)Oc1cc(C)cc(c1C)C	C11H15NO2	193.24	14	6	0.36	3	2	1	56.03	38.33	2.52	2.33	-3.69	0.591	0.629	3	High	Yes
Vamidothion	Organophosphorus compound	CNC(=O)C(SCCSP(=O)(OC)OC)C	C8H18NO4PS2	287.34	16	0	0.88	9	4	1	69.59	125.04	0.31	1.99	-2	0.586	0.666	5	High	No
Vernolate	Carbamate	CCCSC(=O)N(CCC)CCC	C10H21NOS	203.34	13	0	0.9	8	1	0	61.26	45.61	3.84	3.37	-2.87	0.535	0.609	2	High	Yes
Warfarine	Miscellaneous	CC(=O)CC(c1c(=O)oc2c(c1O)cccc2)c1ccccc1	C19H16O4	308.33	23	16	0.16	4	4	1	88.58	67.51	2.7	3.61	-6.33	0.669	0.69	4	High	Yes
XMC (3,5-Dimethylphenyl N-methylcarbamate)	Carbamate	CNC(=O)Oc1cc(C)cc(c1)C	C10H13NO2	179.22	13	6	0.3	3	2	1	51.06	38.33	2.23	2.02	-3.3	0.6	0.634	3	High	Yes
Xylylcarb	Carbamate	CNC(=O)Oc1ccc(c(c1)C)C	C10H13NO2	179.22	13	6	0.3	3	2	1	51.06	38.33	2.09	2.02	-3.3	0.6	0.634	3	High	Yes
