# Supplementary material for: In Silico Prediction for Intestinal Absorption and Brain Penetration of Chemical Pesticides in Humans
Source: Int J Environ Res Public Health. 2017 Jun 30;14(7):708. doi: 10.3390/ijerph14070708 (PMC5551146; doi:10.3390/ijerph14070708)
Supplement: Supplementary file 1 [file ijerph-14-00708-s001.zip › Table S2.xlsx]

## Sheet: oxon organophosphorus (n=15)
Table S2: Oxon organophosphorus pesticides-dataset
Substance	Family	Canonical SMILES	Formula	Molecular Weight (g/mol)	Number of Heavy atoms	Number of Aromatic heavy atoms	Fraction Csp3	Number of Rotatable bonds	Number of H-bond acceptors	Number of H-bond donors	Molar Refractivity	Topological Polar Surface Area (TPSA) Å²	XLOGP3	WLOGP	Silicos-IT LogSw	Mean atomic van der Waals volume	Mean atomic polarizability	Number of nitrogen and oxygen atoms	Gastro-intestinal absorption prediction	Blood brain barrier permeation prediction
Bensulide oxon	Organophosphorus compound	CC(OP(=O)(OC(C)C)SCCNS(=O)(=O)c1ccccc1)C	C14H24NO5PS2	381.45	23	6	0.57	10	6	1	94.41	125.19	2.48	4.74	-4.38	0.6	0.668	6	Low	No
Chlorpyrifos methyl oxon	Organophosphorus compound	COP(=O)(Oc1nc(Cl)c(cc1Cl)Cl)OC	C7H7Cl3NO4P	306.47	16	6	0.29	4	5	0	61.4	67.46	2.59	3.82	-3.87	0.736	0.778	5	High	Yes
Chlorpyrifos oxon	Organophosphorus compound	CCOP(=O)(Oc1nc(Cl)c(cc1Cl)Cl)OCC	C9H11Cl3NO4P	334.52	18	6	0.44	6	5	0	71.01	67.46	3.24	4.6	-4.67	0.689	0.738	5	High	Yes
Coumaphos oxon	Organophosphorus compound	CCOP(=O)(Oc1ccc2c(c1)oc(=O)c(c2C)Cl)OCC	C14H16ClO6P	346.7	22	10	0.36	6	6	0	84.21	84.78	2.41	4.31	-5.4	0.652	0.687	6	High	No
Diazoxon	Organophosphorus compound	CCOP(=O)(Oc1cc(C)nc(n1)C(C)C)OCC	C12H21N2O4P	288.28	19	6	0.67	7	6	0	73.32	80.35	2.07	3.47	-3.68	0.577	0.628	6	High	No
Ethion dioxon	Organophosphorus compound	CCOP(=O)(OCC)SCSP(=O)(OCC)OCC	C9H22O6P2S2	352.34	19	0	1	12	6	0	82.23	141.28	1.62	4.77	-2.63	0.581	0.671	6	Low	No
Fenthion oxon	Organophosphorus compound	CSc1ccc(cc1C)OP(=O)(OC)OC	C10H15O4PS	262.26	16	6	0.4	5	4	0	65.26	79.87	2.37	3.5	-3.3	0.619	0.685	4	High	No
Fonofos oxon	Organophosphorus compound	CCP(=O)(Sc1ccccc1)OCC	C10H15O2PS	230.26	14	6	0.4	5	2	0	62.33	61.41	2.11	4.03	-3.86	0.612	0.701	2	High	Yes
Malaoxon	Organophosphorus compound	CCOC(=O)CC(C(=O)OCC)SP(=O)(OC)OC	C10H19O7PS	314.29	19	0	0.8	11	7	0	71.18	123.24	0.64	2.01	-1.66	0.589	0.635	7	High	No
Methyl paraoxon	Organophosphorus compound	COP(=O)(Oc1ccc(cc1)[N+](=O)[O-])OC	C8H10NO6P	247.14	16	6	0.25	5	6	0	57.4	100.39	1.33	2.37	-1.8	0.649	0.662	7	High	No
Paraoxon	Organophosphorus compound	CCOP(=O)(Oc1ccc(cc1)[N+](=O)[O-])OCC	C10H14NO6P	275.2	18	6	0.4	7	6	0	67.01	100.39	1.98	3.15	-2.6	0.623	0.648	7	High	No
Phoratoxon sulfoxide	Organophosphorus compound	CCOP(=O)(SCS(=O)CC)OCC	C7H17O4PS2	260.31	14	0	1	8	4	0	62.46	106.92	1.78	3.49	-2.29	0.577	0.666	4	High	No
Phosmetoxon	Organophosphorus compound	COP(=O)(SCN1C(=O)c2c(C1=O)cccc2)OC	C11H12NO5PS	301.26	19	6	0.27	5	5	0	74.76	108.02	1.06	1.99	-2.84	0.673	0.715	6	High	No
Sulprofos oxon	Organophosphorus compound	CCCSP(=O)(Oc1ccc(cc1)SC)OCC	C12H19O3PS2	306.38	18	6	0.5	8	3	0	81.22	95.94	3.18	5.08	-4.48	0.614	0.701	3	High	No
Terbufos oxon sulfone	Organophosphorus compound	CCOP(=O)(SCS(=O)(=O)C(C)(C)C)OCC	C9H21O5PS2	304.36	17	0	1	8	5	0	72.8	113.16	2.76	4.15	-2.6	0.57	0.648	5	High	No
